# Supplementary material for: Karyotypes of Chironomus Meigen (Diptera: Chironomidae) species from Africa
Source: Comp Cytogenet. 2011 May 5;5(1):23–46. doi: 10.3897/compcytogen.v5i1.975 (PMC3833731; doi:10.3897/compcytogen.v5i1.975)
Supplement: XML Treatment for Chironomus alluaudi [file compcytogen.v5i1.975-treatment1.xml]

<!DOCTYPE tp:taxon-treatment
  PUBLIC "-//TaxonX//DTD Taxonomic Treatment Publishing DTD v0 20100105//EN" "tax-treatment-NSO.dtd">
<tp:taxon-treatment xmlns:tp="http://www.plazi.org/taxpub"><tp:treatment-meta><mixed-citation publication-type="journal"><person-group><name><surname>Wülker</surname><given-names>Wolfgang F.</given-names></name><name><surname>Kiknadze</surname><given-names>I.I.</given-names></name><name><surname>Istomina</surname><given-names>A.G.</given-names></name></person-group><article-title>Karyotypes of <italic>Chironomus</italic> Meigen (Diptera: Chironomidae) species from Africa</article-title><source>Comp Cytogenet</source><day>5</day><month>5</month><year>2011</year><volume>5</volume><issue>1</issue><fpage>23</fpage><lpage>46</lpage><pub-id pub-id-type="doi">10.3897/compcytogen.v5i1.975</pub-id></mixed-citation></tp:treatment-meta><tp:nomenclature><tp:taxon-name>
                        <tp:taxon-name-part taxon-name-part-type="genus">Chironomus</tp:taxon-name-part>
                        <tp:taxon-name-part taxon-name-part-type="species">alluaudi</tp:taxon-name-part>
                    <object-id xmlns:xlink="http://www.w3.org/1999/xlink" xlink:type="simple">http://species-id.net/wiki/Chironomus_alluaudi</object-id>
                    </tp:taxon-name><tp:taxon-authority>Kieffer, 1913</tp:taxon-authority></tp:nomenclature><tp:treatment-sec sec-type="Previous reports"><title>Previous reports:</title><p><xref ref-type="bibr" rid="B8">Kieffer 1913</xref>, imago.</p><p><xref ref-type="bibr" rid="B5">Freeman 1957</xref>, imago.</p><p><xref ref-type="bibr" rid="B21">Wülker 1980</xref>, photo of arms A-G</p><p><xref ref-type="bibr" rid="B23">Wülker et al. 1989</xref>, phylogenetic position</p><p><xref ref-type="bibr" rid="B11">Kiknadze et al. 2004</xref>, list of banding sequences of arms A, C, D, E, and F</p></tp:treatment-sec><tp:treatment-sec sec-type="Karyotype"><title>Karyotype</title><p>(<xref ref-type="fig" rid="F1">Fig. 1a</xref>). Haploid number n=4, arm combination AE CD BF G (“pseudothummi” cytocomplex), centromere bands not heterochromatinized, nucleolus in arm G (terminal), at least 3 Balbiani Rings (BRs) on arm G, inversion polymorphism in arms C and G.</p><fig id="F1" position="float" orientation="portrait"><label>Figure 1a.</label><caption><p>Karyotype of <italic><tp:taxon-name>Chironomus alluaudi</tp:taxon-name></italic>. In this and all other Figures: <bold>allA1.1</bold>, <bold>allE1.1</bold> etc. – symbols of arm and homozygous genotypic combinations <bold>N</bold> – nucleolus <bold>BR</bold> – Balbiani ring, arrows show centromeric bands, brackets near chromosome arms show inversions.</p></caption><graphic xmlns:xlink="http://www.w3.org/1999/xlink" xlink:href="CompCytogen-005-023-g001.jpg" position="float" orientation="portrait" xlink:type="simple"/></fig><p>Banding sequences (<xref ref-type="fig" rid="F2">Fig. 1b-g</xref>)</p><fig id="F2" position="float" orientation="portrait"><label>Figure 1b-g.</label><caption><p>Homozygous banding sequences of <italic><tp:taxon-name>Chironomus alluaudi</tp:taxon-name></italic> in arms A, E, C, D, F and G. The designations are the same as in Fig. 1.</p></caption><graphic xmlns:xlink="http://www.w3.org/1999/xlink" xlink:href="CompCytogen-005-023-g002.jpg" position="float" orientation="portrait" xlink:type="simple"/></fig><p><bold>Arm A</bold> (<xref ref-type="fig" rid="F2">Fig. 1b</xref>) has the sequence all A1 identical with the main sequence of arm A found in many <italic><tp:taxon-name>Chironomus</tp:taxon-name></italic> species (<italic><tp:taxon-name>Chironomus holomelas</tp:taxon-name></italic> Keyl,1961, <italic><tp:taxon-name>Chironomus melanescens</tp:taxon-name></italic> Keyl, 1961, etc.) and it is considered a cosmopolitan basic sequence (holA1).<!--PageBreak--></p><fig position="anchor" orientation="portrait"><graphic xmlns:xlink="http://www.w3.org/1999/xlink" xlink:href="CompCytogen-005-023-i001.jpg" position="float" orientation="portrait" xlink:type="simple"/></fig><p><bold>Arm E</bold> (<xref ref-type="fig" rid="F2">Fig. 1c</xref>, <xref ref-type="fig" rid="F13">7b</xref>) has the sequence allE1 identical with <italic><tp:taxon-name>Chironomus piger</tp:taxon-name></italic> ST (cosmopolitan basic sequence).</p><fig id="F3" position="float" orientation="portrait"><label>Figure 2a.</label><caption><p>Karyotype of <italic><tp:taxon-name>Chironomus transvaalensis</tp:taxon-name></italic>. <bold>p</bold> – puff and the designations are the same as in Fig. 1</p></caption><graphic xmlns:xlink="http://www.w3.org/1999/xlink" xlink:href="CompCytogen-005-023-g003.jpg" position="float" orientation="portrait" xlink:type="simple"/></fig><fig position="anchor" orientation="portrait"><graphic xmlns:xlink="http://www.w3.org/1999/xlink" xlink:href="CompCytogen-005-023-i002.jpg" position="float" orientation="portrait" xlink:type="simple"/></fig><p><bold>Arm C</bold> (<xref ref-type="fig" rid="F2">Fig. 1d</xref>) has two sequences, allC1 and allC2, differing by a simple inversion. The sequence allC1 differs greatly from the basic sequence in arm C; therefore we have compared it with <italic><tp:taxon-name>Chironomus piger</tp:taxon-name></italic> ST: differing by seven inversion steps from pigST:</p><fig position="anchor" orientation="portrait"><graphic xmlns:xlink="http://www.w3.org/1999/xlink" xlink:href="CompCytogen-005-023-i003.jpg" position="float" orientation="portrait" xlink:type="simple"/></fig><p><bold>Arm D</bold> (<xref ref-type="fig" rid="F2">Fig. 1e</xref>) has single sequence allD1 differing by one inversion step from pigST:</p><fig position="anchor" orientation="portrait"><graphic xmlns:xlink="http://www.w3.org/1999/xlink" xlink:href="CompCytogen-005-023-i004.jpg" position="float" orientation="portrait" xlink:type="simple"/></fig><p><bold>Arm B</bold> (<xref ref-type="fig" rid="F1">Fig. 1a</xref>) not mapped, monomorphic. The common BR is not developed.</p><p><!--PageBreak--><bold>Arm F</bold> (<xref ref-type="fig" rid="F2">Fig. 1f</xref>) has the sequence allF1, identical with pigST (cosmopolitan basic sequence).</p><fig position="anchor" orientation="portrait"><graphic xmlns:xlink="http://www.w3.org/1999/xlink" xlink:href="CompCytogen-005-023-i005.jpg" position="float" orientation="portrait" xlink:type="simple"/></fig><p><bold>Arm G</bold> (<xref ref-type="fig" rid="F2">Figs 1a, g</xref>) not mapped, has two sequences allG1 and allG2 differing by one simple inversion in the central part of arm G, including two of the Balbiani rings.<!--PageBreak--></p><p>In total, the banding sequence pool of <italic><tp:taxon-name>Chironomus alluaudi</tp:taxon-name></italic> contains 9 sequences. Six of them endemic for Africa (Ethiopian sequences), three of them (allA1, allE1, allF1) belong to the category of cosmopolitan basic sequences. <italic><tp:taxon-name>Chironomus alluaudi</tp:taxon-name></italic> can be considered asa <italic><tp:taxon-name>Chironomus</tp:taxon-name></italic> species with a primitive karyotype (Wülker, 1980, 2010).</p></tp:treatment-sec><tp:treatment-sec sec-type="Larva"><title>Larva:</title><p>“thummi-type” (no tubuli laterales) on abdominal segment VII). Mentum with high lateral tooth, median tooth as in other <italic><tp:taxon-name>Chironomus</tp:taxon-name></italic> species, pectin epipharyngis about 11 teeth, antenna black with 4 segments, paralabial plates about 40 striae.</p></tp:treatment-sec><tp:treatment-sec sec-type="Distribution"><title>Distribution:</title><p>different places in Africa (<xref ref-type="bibr" rid="B5">Freeman 1957</xref>), Kenya (leg. Wülker, Jan. 1976). Dunking troughs brooks and pools at Endebess/Mt Elgon (N. Cox leg.); mountain lakes W of Nakuru, Aberdare mountains up to 3300m, ponds Mt. Kenya 4350m (Oltmanns leg.) near Limuru (north of Nairobi), Athi river south of Nairobi, Amboseli-park (Wülker leg.)</p></tp:treatment-sec><tp:treatment-sec><!--Section generated to contain objects referenced in tp:taxon-treatment.--><fig id="F13" position="float" orientation="portrait"><label>Figure 7a-c.</label><caption><p>Relations of recent species and hypothetical “basic” species before separation of the cytocomplexes in arm E (<bold>a</bold>), arm C (<bold>b</bold>), and arm D (<bold>c</bold>). The data of <xref ref-type="bibr" rid="B6">Keyl (1962)</xref> and Kiknadze (unpublished) were also used. <bold>Dots</bold> – inversion steps between banding sequences; <bold>ST</bold> – piger standard after <xref ref-type="bibr" rid="B6">Keyl (1962)</xref> and <xref ref-type="bibr" rid="B3">Dévai et al. (1989)</xref>. <bold>all</bold> – <italic>alluaudi</italic>, <bold>atr</bold> – <italic>atrella</italic>, <bold>apr</bold> – <italic>aprilinus</italic>, <bold>abe</bold> – <italic>aberratus</italic>, <bold>cra</bold> – <italic>crassicaudatus</italic>, <bold>fro</bold> – <italic>frommeri</italic>, <bold>hol</bold> – <italic>holomelas</italic>, <bold>hpi</bold> – <italic>heteropilicornis</italic>, <bold>kii</bold> – <italic>kiiensis</italic>, <bold>pil</bold> – <italic>pilicornis</italic>, <bold>plu</bold> – <italic>plumosus</italic>, <bold>pst</bold> – <italic>pseudothummi</italic>, <bold>sax</bold> – saxatilis, <bold>trv</bold> – <italic>transvaalensis</italic>.</p></caption><graphic xmlns:xlink="http://www.w3.org/1999/xlink" xlink:href="CompCytogen-005-023-g013.jpg" position="float" orientation="portrait" xlink:type="simple"/></fig></tp:treatment-sec><ref-list><ref id="B8"><mixed-citation xmlns:xlink="http://www.w3.org/1999/xlink" xlink:type="simple"><person-group><name name-style="western"><surname>Kieffer</surname><given-names>J</given-names></name></person-group> (<year>1913</year>)<article-title> Chironomidae et Cecidymyidae Voyage de <italic>Ch. alluaudi</italic>. Et R. Jeanell en Afrique Orientale (1911–1912)</article-title>. <source>Résultats scientifique Insectes Diptéres</source> (<publisher-loc>Paris</publisher-loc>), <fpage>1</fpage>–<lpage>43</lpage>.</mixed-citation></ref><ref id="B5"><mixed-citation xmlns:xlink="http://www.w3.org/1999/xlink" xlink:type="simple"><person-group><name name-style="western"><surname>Freeman</surname><given-names>P</given-names></name></person-group> (<year>1957</year>)<article-title> A study of Chironomidae (Diptera) of Africa south of the Sahara, part III.</article-title><source>Bulletin of the British Museum (Natural History) Entomology</source><volume>5</volume> (<issue>9</issue>):<fpage>321</fpage>-<lpage>426</lpage>.</mixed-citation></ref><ref id="B21"><mixed-citation xmlns:xlink="http://www.w3.org/1999/xlink" xlink:type="simple"><person-group><name name-style="western"><surname>Wülker</surname><given-names>W</given-names></name></person-group> (<year>1980</year>)<article-title> Basic patterns in the chromosome evolution of the genus <italic>Chironomus</italic> (Diptera).</article-title><source>Zeitschrift fûr Zoologische Systematik und Evolutionsforschung</source><volume>18</volume> (<issue>2</issue>):<fpage>112</fpage>-<lpage>123</lpage>.<!--PageBreak--></mixed-citation></ref><ref id="B23"><mixed-citation xmlns:xlink="http://www.w3.org/1999/xlink" xlink:type="simple"><person-group><name name-style="western"><surname>Wülker</surname><given-names>W</given-names></name><name name-style="western"><surname>Dévai</surname><given-names>Gy</given-names></name><name name-style="western"><surname>Dévai</surname><given-names>I</given-names></name></person-group> (<year>1989</year>)<article-title> Computer-assisted studies of chromosome evolution in the genus <italic>Chironomus</italic> (Dipt.). Comparative and integrated analysis of chromosome arms A, E and F.</article-title><source>Acta biologica debrecina, supplement oecologica Hungarica</source><volume>2</volume> (<issue>1</issue>):<fpage>373</fpage>-<lpage>387</lpage>.</mixed-citation></ref><ref id="B11"><mixed-citation xmlns:xlink="http://www.w3.org/1999/xlink" xlink:type="simple"><person-group><name name-style="western"><surname>Kiknadze</surname><given-names>II</given-names></name><name name-style="western"><surname>Golygina</surname><given-names>VV</given-names></name><name name-style="western"><surname>Istomina</surname><given-names>AG</given-names></name><name name-style="western"><surname>Gunderina</surname><given-names>LI</given-names></name></person-group> (<year>2004</year>)<article-title> Pattern of chromosomal polymorphism during population and species divergence in Chironomus (Diptera, Chironomidae)</article-title>. <source>Siberian Oekological Journal</source><volume>11</volume>(<issue>5</issue>): <fpage>635</fpage>–<lpage>652</lpage> (In Russian).</mixed-citation></ref><ref id="B6"><mixed-citation xmlns:xlink="http://www.w3.org/1999/xlink" xlink:type="simple"><person-group><name name-style="western"><surname>Keyl</surname><given-names>H-G</given-names></name></person-group> (<year>1962</year>)<article-title> Chromosomenevolution bei <italic>Chironomus</italic>. II. Chromosomenumbauten und phylogenetische Beziehungen der Arten.</article-title><source>Chromosoma</source><volume>13</volume>:<fpage>464</fpage>-<lpage>514</lpage>.<ext-link ext-link-type="uri" xlink:href="http://dx.doi.org/10.1007/BF00327342" xlink:type="simple">doi:10.1007/BF00327342</ext-link></mixed-citation></ref><ref id="B3"><mixed-citation xmlns:xlink="http://www.w3.org/1999/xlink" xlink:type="simple"><person-group><name name-style="western"><surname>Dévai</surname><given-names>Gy</given-names></name><name name-style="western"><surname>Miscolczi</surname><given-names>M</given-names></name><name name-style="western"><surname>Wülker</surname><given-names>W</given-names></name></person-group> (<year>1989</year>)<article-title> Standardization of chromosome arms B, C, and D in <italic>Chironomus</italic> (Diptera: Chironomidae).</article-title><source>Acta biologica debrecina, supplement oecologica Hungarica</source><volume>2</volume> (<issue>1</issue>):<fpage>79</fpage>-<lpage>92</lpage>.</mixed-citation></ref></ref-list></tp:taxon-treatment>
