# Supplementary material for: Karyotypes of Chironomus Meigen (Diptera: Chironomidae) species from Africa
Source: Comp Cytogenet. 2011 May 5;5(1):23–46. doi: 10.3897/compcytogen.v5i1.975 (PMC3833731; doi:10.3897/compcytogen.v5i1.975)
Supplement: XML Treatment for Chironomus transvaalensis [file compcytogen.v5i1.975-treatment2.xml]

<!DOCTYPE tp:taxon-treatment
  PUBLIC "-//TaxonX//DTD Taxonomic Treatment Publishing DTD v0 20100105//EN" "tax-treatment-NSO.dtd">
<tp:taxon-treatment xmlns:tp="http://www.plazi.org/taxpub"><tp:treatment-meta><mixed-citation publication-type="journal"><person-group><name><surname>Wülker</surname><given-names>Wolfgang F.</given-names></name><name><surname>Kiknadze</surname><given-names>I.I.</given-names></name><name><surname>Istomina</surname><given-names>A.G.</given-names></name></person-group><article-title>Karyotypes of <italic>Chironomus</italic> Meigen (Diptera: Chironomidae) species from Africa</article-title><source>Comp Cytogenet</source><day>5</day><month>5</month><year>2011</year><volume>5</volume><issue>1</issue><fpage>23</fpage><lpage>46</lpage><pub-id pub-id-type="doi">10.3897/compcytogen.v5i1.975</pub-id></mixed-citation></tp:treatment-meta><tp:nomenclature><tp:taxon-name>
                        <tp:taxon-name-part taxon-name-part-type="genus">Chironomus</tp:taxon-name-part>
                        <tp:taxon-name-part taxon-name-part-type="species">transvaalensis</tp:taxon-name-part>
                    <object-id xmlns:xlink="http://www.w3.org/1999/xlink" xlink:type="simple">http://species-id.net/wiki/Chironomus_transvaalensis</object-id>
                    </tp:taxon-name><tp:taxon-authority>Kieffer, 1923</tp:taxon-authority></tp:nomenclature><tp:treatment-sec sec-type="Previous reports"><title>Previous reports:</title><p><xref ref-type="bibr" rid="B9">Kieffer 1923</xref>, imago.</p><p>Mc Lachlan 1969, 1971: larva and pupa.</p><p><xref ref-type="bibr" rid="B5">Freeman 1957</xref>, imago.</p><p><xref ref-type="bibr" rid="B14">Martin 1979</xref>, banding sequence of chromosome arm F.</p><p><xref ref-type="bibr" rid="B23">Wülker et al. 1989</xref>, banding sequences of arms A, E, and F, phylogenetic position of species.</p></tp:treatment-sec><tp:treatment-sec sec-type="Karyotype"><title>Karyotype</title><p>(<xref ref-type="fig" rid="F3">Fig. 2a</xref>). Haploid number n=4, arm combination AE CD BF G (“pseudothummi” cytocomplex), centromeric bands not heterochromatinized, nucleolus in arm C, inversion polymorphism in arms C and G.</p><p>Banding sequences (<xref ref-type="fig" rid="F4">Fig. 2b-f</xref>).</p><fig id="F4" position="float" orientation="portrait"><label>Figure 2b-f.</label><caption><p>Homozygous banding sequences of <italic><tp:taxon-name>Chironomus transvaalensis</tp:taxon-name></italic> in arms A, E, C, D and F.</p></caption><graphic xmlns:xlink="http://www.w3.org/1999/xlink" xlink:href="CompCytogen-005-023-g004.jpg" position="float" orientation="portrait" xlink:type="simple"/></fig><p><bold>Arm A</bold> (<xref ref-type="fig" rid="F4">Fig. 2b</xref>) has the sequence trvA1, differing by only one inversion step from the basic sequence holA1.</p><fig position="anchor" orientation="portrait"><graphic xmlns:xlink="http://www.w3.org/1999/xlink" xlink:href="CompCytogen-005-023-i006.jpg" position="float" orientation="portrait" xlink:type="simple"/></fig><p><bold>Arm E</bold> (<xref ref-type="fig" rid="F4">Fig. 2c</xref>) has the banding sequence trvE1, differing only by one step from basic sequence aciE1 (<italic><tp:taxon-name>Chironomus acidophilus</tp:taxon-name></italic> Keyl, 1960 etc.)</p><fig position="anchor" orientation="portrait"><graphic xmlns:xlink="http://www.w3.org/1999/xlink" xlink:href="CompCytogen-005-023-i007.jpg" position="float" orientation="portrait" xlink:type="simple"/></fig><p><bold>Arm C</bold> (<xref ref-type="fig" rid="F4">Fig. 2d</xref>, <xref ref-type="fig" rid="F5">j</xref>) has two banding sequences, trvC1 and trvC2, differing by one simple inversion (<xref ref-type="fig" rid="F5">Fig. 2j</xref>). The sequence trvC1 is formed by four inversion steps from a basic sequence, (lonC1), found in several <italic><tp:taxon-name>Chironomus</tp:taxon-name></italic> species (<italic><tp:taxon-name>Chironomus longistylus</tp:taxon-name></italic> Goetghebuer, 1921, <italic><tp:taxon-name>Chironomus anthracinus</tp:taxon-name></italic> Zetterstedt, 1860 etc.).</p><fig id="F5" position="float" orientation="portrait"><label>Figure 2g-j.</label><caption><p>Homozygous and heterozygous banding sequences of <italic><tp:taxon-name>Chironomus transvaalensis</tp:taxon-name></italic> in arm G (<bold>g–i</bold>) and heterozygous inversion in arm C (<bold>j</bold>). Brackets above arms indicate the localization of inversions. The designations are the same as in Fig. 1.</p></caption><graphic xmlns:xlink="http://www.w3.org/1999/xlink" xlink:href="CompCytogen-005-023-g005.jpg" position="float" orientation="portrait" xlink:type="simple"/></fig><fig position="anchor" orientation="portrait"><graphic xmlns:xlink="http://www.w3.org/1999/xlink" xlink:href="CompCytogen-005-023-i008.jpg" position="float" orientation="portrait" xlink:type="simple"/></fig><p><bold>Arm D</bold> (<xref ref-type="fig" rid="F4">Fig. 2e</xref>) has the sequence trvD1 differing from pigST by four inversion steps.</p><fig position="anchor" orientation="portrait"><graphic xmlns:xlink="http://www.w3.org/1999/xlink" xlink:href="CompCytogen-005-023-i009.jpg" position="float" orientation="portrait" xlink:type="simple"/></fig><p><bold>Arm B</bold> (<xref ref-type="fig" rid="F3">Fig. 2a</xref>) not mapped, monomorphic. BR is well developed.</p><p><bold>Arm F</bold> (<xref ref-type="fig" rid="F4">Fig. 2f</xref>) has the banding sequence trvF1 differing from cosmopolitan basic pigST by three inversion steps.</p><fig position="anchor" orientation="portrait"><graphic xmlns:xlink="http://www.w3.org/1999/xlink" xlink:href="CompCytogen-005-023-i010.jpg" position="float" orientation="portrait" xlink:type="simple"/></fig><!--PageBreak--><p><bold>Arm G</bold> (<xref ref-type="fig" rid="F5">Fig. 2g-i</xref>) has three banding sequences, trvG1, trvG2, and trvG3. The sequence trvG2 differs from trvG1 by a short inversion in the region BR1 (<xref ref-type="fig" rid="F5">Fig. 2h</xref>); the sequence trvG3 – by long inversion of central part of arm G (<xref ref-type="fig" rid="F5">Fig. 2i</xref>). Both last sequences were found as heterozygotes. There are four Balbiani rings.</p><p>In total, the banding sequence pool of <italic><tp:taxon-name>Chironomus transvaalensis</tp:taxon-name></italic> contains 10 sequences, all of them are Ethiopian endemic sequences.</p></tp:treatment-sec><tp:treatment-sec sec-type="Larva"><title>Larva:</title><p>tubuli laterales at abdominal segment VII. Other characters - Mc Lachlan, 1969.</p></tp:treatment-sec><tp:treatment-sec sec-type="Distribution"><title>Distribution:</title><p>various places in Africa, <xref ref-type="bibr" rid="B5">Freeman (1957)</xref>; Blantyre Malawi (Mc Lachlan), Wülker, 1957: pool east Lake Victoria, Kikuwi-river, Tanzania (J. Grunewald), Pretoria South Africa, Israel (Martin, personal communication).</p></tp:treatment-sec><tp:treatment-sec><!--Section generated to contain objects referenced in tp:taxon-treatment.--><fig id="F3" position="float" orientation="portrait"><label>Figure 2a.</label><caption><p>Karyotype of <italic><tp:taxon-name>Chironomus transvaalensis</tp:taxon-name></italic>. <bold>p</bold> – puff and the designations are the same as in Fig. 1</p></caption><graphic xmlns:xlink="http://www.w3.org/1999/xlink" xlink:href="CompCytogen-005-023-g003.jpg" position="float" orientation="portrait" xlink:type="simple"/></fig></tp:treatment-sec><ref-list><ref id="B9"><mixed-citation xmlns:xlink="http://www.w3.org/1999/xlink" xlink:type="simple"><person-group><name name-style="western"><surname>Kieffer</surname><given-names>J</given-names></name></person-group> (<year>1923</year>)<article-title> Chironomidae de l’Afrique de sud.</article-title><source>Annales de la Société scientifique de Bruxelles</source><volume>42</volume> (<issue>1</issue>):<fpage>382</fpage>-<lpage>388</lpage>.</mixed-citation></ref><ref id="B5"><mixed-citation xmlns:xlink="http://www.w3.org/1999/xlink" xlink:type="simple"><person-group><name name-style="western"><surname>Freeman</surname><given-names>P</given-names></name></person-group> (<year>1957</year>)<article-title> A study of Chironomidae (Diptera) of Africa south of the Sahara, part III.</article-title><source>Bulletin of the British Museum (Natural History) Entomology</source><volume>5</volume> (<issue>9</issue>):<fpage>321</fpage>-<lpage>426</lpage>.</mixed-citation></ref><ref id="B14"><mixed-citation xmlns:xlink="http://www.w3.org/1999/xlink" xlink:type="simple"><person-group><name name-style="western"><surname>Martin</surname><given-names>J</given-names></name></person-group> (<year>1979</year>)<article-title> Chromosomes as tools in taxonomy and phylogeny of Chironomidae (Diptera)</article-title>. <source>Entomologica Scandinavica</source>. Supplement 10: <fpage>67</fpage>–<lpage>74</lpage>.</mixed-citation></ref><ref id="B23"><mixed-citation xmlns:xlink="http://www.w3.org/1999/xlink" xlink:type="simple"><person-group><name name-style="western"><surname>Wülker</surname><given-names>W</given-names></name><name name-style="western"><surname>Dévai</surname><given-names>Gy</given-names></name><name name-style="western"><surname>Dévai</surname><given-names>I</given-names></name></person-group> (<year>1989</year>)<article-title> Computer-assisted studies of chromosome evolution in the genus <italic>Chironomus</italic> (Dipt.). Comparative and integrated analysis of chromosome arms A, E and F.</article-title><source>Acta biologica debrecina, supplement oecologica Hungarica</source><volume>2</volume> (<issue>1</issue>):<fpage>373</fpage>-<lpage>387</lpage>.</mixed-citation></ref></ref-list></tp:taxon-treatment>
