# Supplementary material for: Karyotypes of Chironomus Meigen (Diptera: Chironomidae) species from Africa
Source: Comp Cytogenet. 2011 May 5;5(1):23–46. doi: 10.3897/compcytogen.v5i1.975 (PMC3833731; doi:10.3897/compcytogen.v5i1.975)
Supplement: XML Treatment for Chironomus sp. [file compcytogen.v5i1.975-treatment3.xml]

<!DOCTYPE tp:taxon-treatment
  PUBLIC "-//TaxonX//DTD Taxonomic Treatment Publishing DTD v0 20100105//EN" "tax-treatment-NSO.dtd">
<tp:taxon-treatment xmlns:tp="http://www.plazi.org/taxpub"><tp:treatment-meta><mixed-citation publication-type="journal"><person-group><name><surname>Wülker</surname><given-names>Wolfgang F.</given-names></name><name><surname>Kiknadze</surname><given-names>I.I.</given-names></name><name><surname>Istomina</surname><given-names>A.G.</given-names></name></person-group><article-title>Karyotypes of <italic>Chironomus</italic> Meigen (Diptera: Chironomidae) species from Africa</article-title><source>Comp Cytogenet</source><day>5</day><month>5</month><year>2011</year><volume>5</volume><issue>1</issue><fpage>23</fpage><lpage>46</lpage><pub-id pub-id-type="doi">10.3897/compcytogen.v5i1.975</pub-id></mixed-citation></tp:treatment-meta><tp:nomenclature><tp:taxon-name>
                        <tp:taxon-name-part taxon-name-part-type="genus">Chironomus</tp:taxon-name-part> sp.
                    </tp:taxon-name><tp:taxon-authority>Nakuru</tp:taxon-authority></tp:nomenclature><tp:treatment-sec sec-type="Previous report"><title>Previous report:</title><p>Wülker, 1980, banding pattern of arms A, E, and F. This species was not identified as well as <italic><tp:taxon-name>Chironomus</tp:taxon-name></italic> sp. Kisumu because there was no additional possibility to collect larvae for rearing. However, the study of <italic><tp:taxon-name>Chironomus</tp:taxon-name></italic> sp. Nakuru karyotype was very important for comparative analysis of Ethiopian <italic><tp:taxon-name>Chironomus</tp:taxon-name></italic> banding sequences with <italic><tp:taxon-name>Chironomus</tp:taxon-name></italic> sequences of the other continents.</p></tp:treatment-sec><tp:treatment-sec sec-type="Karyotype"><title>Karyotype</title><p>(<xref ref-type="fig" rid="F6">Fig. 3a</xref>). Haploid number n=4, arm combination AE CD BF G (“pseudothummi” cytocomplex), centromeric bands not heterochromatinized, nucleoli on arms F and G, Balbiani rings on arms G, B, and A. Chromosomal polymorphism was not recorded.</p><fig id="F6" position="float" orientation="portrait"><label>Figure 3a.</label><caption><p>Karyotype of <italic><tp:taxon-name>Chironomus</tp:taxon-name></italic> sp. Nakuru. The designations are the same as in Fig. 2a.</p></caption><graphic xmlns:xlink="http://www.w3.org/1999/xlink" xlink:href="CompCytogen-005-023-g006.jpg" position="float" orientation="portrait" xlink:type="simple"/></fig><fig id="F7" position="float" orientation="portrait"><label>Figure 3b-f.</label><caption><p>Homozygous banding sequences of <italic><tp:taxon-name>Chironomus</tp:taxon-name></italic> sp. Nakuru in arms A, E, F, C and D. The designations are the same as in Fig. 1.</p></caption><graphic xmlns:xlink="http://www.w3.org/1999/xlink" xlink:href="CompCytogen-005-023-g007.jpg" position="float" orientation="portrait" xlink:type="simple"/></fig><p>Banding sequences (<xref ref-type="fig" rid="F7">Fig 3b-f</xref>).</p><p><bold>Arm A</bold> (<xref ref-type="fig" rid="F7">Fig. 3b</xref>) has the banding sequence nakA1 identical with cosmopolitan basic sequence found in many species (<italic><tp:taxon-name>Chironomus holomelas</tp:taxon-name></italic>, <italic><tp:taxon-name>Chironomus melanescens</tp:taxon-name></italic>, etc.)</p><fig position="anchor" orientation="portrait"><graphic xmlns:xlink="http://www.w3.org/1999/xlink" xlink:href="CompCytogen-005-023-i011.jpg" position="float" orientation="portrait" xlink:type="simple"/></fig><p><bold>Arm E</bold> (<xref ref-type="fig" rid="F7">Fig. 3c</xref>) has banding sequence nakE1 differing by two inversion steps from the cosmopolitan basic sequence lonE1 (<italic><tp:taxon-name>Chironomus longistylus</tp:taxon-name></italic>, <italic><tp:taxon-name>Chironomus anthracinus</tp:taxon-name></italic> etc.).</p><fig position="anchor" orientation="portrait"><graphic xmlns:xlink="http://www.w3.org/1999/xlink" xlink:href="CompCytogen-005-023-i012.jpg" position="float" orientation="portrait" xlink:type="simple"/></fig><p><bold>Arm C</bold> (<xref ref-type="fig" rid="F7">Fig. 3e</xref>) has the sequence nakC1 differing by four inversion steps from basic pattern lonC1 (<italic><tp:taxon-name>Chironomus longistylus</tp:taxon-name></italic>, <italic><tp:taxon-name>Chironomus anthracinus</tp:taxon-name></italic>, etc.) and by seven inversion steps from <italic><tp:taxon-name>Chironomus piger</tp:taxon-name></italic> ST (<xref ref-type="fig" rid="F13">Fig. 7b</xref>).</p><fig id="F8" position="float" orientation="portrait"><label>Figure 4.</label><caption><p>Karyotype of <italic><tp:taxon-name>Chironomus formosipennis</tp:taxon-name></italic>. The designations are the same as in Fig. 1.</p></caption><graphic xmlns:xlink="http://www.w3.org/1999/xlink" xlink:href="CompCytogen-005-023-g008.jpg" position="float" orientation="portrait" xlink:type="simple"/></fig><fig position="anchor" orientation="portrait"><graphic xmlns:xlink="http://www.w3.org/1999/xlink" xlink:href="CompCytogen-005-023-i013.jpg" position="float" orientation="portrait" xlink:type="simple"/></fig><p><bold>Arm D</bold> (<xref ref-type="fig" rid="F7">Fig. 3f</xref>) has the banding sequence nakD1 differing from pigST by three inversion steps.</p><fig position="anchor" orientation="portrait"><graphic xmlns:xlink="http://www.w3.org/1999/xlink" xlink:href="CompCytogen-005-023-i014.jpg" position="float" orientation="portrait" xlink:type="simple"/></fig><p><bold>Arm B</bold> (<xref ref-type="fig" rid="F6">Fig. 3a</xref>) not mapped, monomorphic. The common BR is not developed.</p><p><bold>Arm F</bold> (<xref ref-type="fig" rid="F7">Fig. 3d</xref>) has the banding sequence nakF1 formed by four inversion steps from pigST.</p><fig position="anchor" orientation="portrait"><graphic xmlns:xlink="http://www.w3.org/1999/xlink" xlink:href="CompCytogen-005-023-i015.jpg" position="float" orientation="portrait" xlink:type="simple"/></fig><p>The arm F of <italic><tp:taxon-name>Chironomus</tp:taxon-name></italic> sp. Nakuru has a nucleolus in region 17–19.</p><p><bold>Arm G</bold> (<xref ref-type="fig" rid="F6">Fig. 3a</xref>) has the banding sequence nakG1. It differs from the most of <italic><tp:taxon-name>Chironomus</tp:taxon-name></italic> species arm G by numerous Balbiani rings. It is possible to suggest that some of them can be nucleoli. But it is often impossible to differentiate nucleoli and Balbiani rings without electron microscopy or in situ hybridization.</p><p>In total, seven banding sequences are found in sequence pool of <italic><tp:taxon-name>Chironomus</tp:taxon-name></italic> sp. Nakuru, six chromosomal arms have Ethiopian endemic sequences, and one arm (A) a cosmopolitan basic sequence.</p></tp:treatment-sec><tp:treatment-sec sec-type="Larva"><title>Larva:</title><p>long tubuli laterales at abdominal segment VII, extremely long antenna, gula light, no dark stripe on clypeus.</p></tp:treatment-sec><tp:treatment-sec sec-type="Distribution"><title>Distribution:</title><p>brook to SE of Lake Nakuru, Kenya</p></tp:treatment-sec><tp:treatment-sec><!--Section generated to contain objects referenced in tp:taxon-treatment.--><fig id="F13" position="float" orientation="portrait"><label>Figure 7a-c.</label><caption><p>Relations of recent species and hypothetical “basic” species before separation of the cytocomplexes in arm E (<bold>a</bold>), arm C (<bold>b</bold>), and arm D (<bold>c</bold>). The data of <xref ref-type="bibr" rid="B6">Keyl (1962)</xref> and Kiknadze (unpublished) were also used. <bold>Dots</bold> – inversion steps between banding sequences; <bold>ST</bold> – piger standard after <xref ref-type="bibr" rid="B6">Keyl (1962)</xref> and <xref ref-type="bibr" rid="B3">Dévai et al. (1989)</xref>. <bold>all</bold> – <italic>alluaudi</italic>, <bold>atr</bold> – <italic>atrella</italic>, <bold>apr</bold> – <italic>aprilinus</italic>, <bold>abe</bold> – <italic>aberratus</italic>, <bold>cra</bold> – <italic>crassicaudatus</italic>, <bold>fro</bold> – <italic>frommeri</italic>, <bold>hol</bold> – <italic>holomelas</italic>, <bold>hpi</bold> – <italic>heteropilicornis</italic>, <bold>kii</bold> – <italic>kiiensis</italic>, <bold>pil</bold> – <italic>pilicornis</italic>, <bold>plu</bold> – <italic>plumosus</italic>, <bold>pst</bold> – <italic>pseudothummi</italic>, <bold>sax</bold> – saxatilis, <bold>trv</bold> – <italic>transvaalensis</italic>.</p></caption><graphic xmlns:xlink="http://www.w3.org/1999/xlink" xlink:href="CompCytogen-005-023-g013.jpg" position="float" orientation="portrait" xlink:type="simple"/></fig></tp:treatment-sec><ref-list><ref id="B6"><mixed-citation xmlns:xlink="http://www.w3.org/1999/xlink" xlink:type="simple"><person-group><name name-style="western"><surname>Keyl</surname><given-names>H-G</given-names></name></person-group> (<year>1962</year>)<article-title> Chromosomenevolution bei <italic>Chironomus</italic>. II. Chromosomenumbauten und phylogenetische Beziehungen der Arten.</article-title><source>Chromosoma</source><volume>13</volume>:<fpage>464</fpage>-<lpage>514</lpage>.<ext-link ext-link-type="uri" xlink:href="http://dx.doi.org/10.1007/BF00327342" xlink:type="simple">doi:10.1007/BF00327342</ext-link></mixed-citation></ref><ref id="B3"><mixed-citation xmlns:xlink="http://www.w3.org/1999/xlink" xlink:type="simple"><person-group><name name-style="western"><surname>Dévai</surname><given-names>Gy</given-names></name><name name-style="western"><surname>Miscolczi</surname><given-names>M</given-names></name><name name-style="western"><surname>Wülker</surname><given-names>W</given-names></name></person-group> (<year>1989</year>)<article-title> Standardization of chromosome arms B, C, and D in <italic>Chironomus</italic> (Diptera: Chironomidae).</article-title><source>Acta biologica debrecina, supplement oecologica Hungarica</source><volume>2</volume> (<issue>1</issue>):<fpage>79</fpage>-<lpage>92</lpage>.</mixed-citation></ref></ref-list></tp:taxon-treatment>
