# Supplementary material for: Karyotypes of Chironomus Meigen (Diptera: Chironomidae) species from Africa
Source: Comp Cytogenet. 2011 May 5;5(1):23–46. doi: 10.3897/compcytogen.v5i1.975 (PMC3833731; doi:10.3897/compcytogen.v5i1.975)
Supplement: XML Treatment for Chironomus formosipennis [file compcytogen.v5i1.975-treatment4.xml]

<!DOCTYPE tp:taxon-treatment
  PUBLIC "-//TaxonX//DTD Taxonomic Treatment Publishing DTD v0 20100105//EN" "tax-treatment-NSO.dtd">
<tp:taxon-treatment xmlns:tp="http://www.plazi.org/taxpub"><tp:treatment-meta><mixed-citation publication-type="journal"><person-group><name><surname>Wülker</surname><given-names>Wolfgang F.</given-names></name><name><surname>Kiknadze</surname><given-names>I.I.</given-names></name><name><surname>Istomina</surname><given-names>A.G.</given-names></name></person-group><article-title>Karyotypes of <italic>Chironomus</italic> Meigen (Diptera: Chironomidae) species from Africa</article-title><source>Comp Cytogenet</source><day>5</day><month>5</month><year>2011</year><volume>5</volume><issue>1</issue><fpage>23</fpage><lpage>46</lpage><pub-id pub-id-type="doi">10.3897/compcytogen.v5i1.975</pub-id></mixed-citation></tp:treatment-meta><tp:nomenclature><tp:taxon-name>
                        <tp:taxon-name-part taxon-name-part-type="genus">Chironomus</tp:taxon-name-part>
                        <tp:taxon-name-part taxon-name-part-type="species">formosipennis</tp:taxon-name-part>
                    <object-id xmlns:xlink="http://www.w3.org/1999/xlink" xlink:type="simple">http://species-id.net/wiki/Chironomus_formosipennis</object-id>
                    </tp:taxon-name><tp:taxon-authority>Kieffer, 1908</tp:taxon-authority></tp:nomenclature><tp:treatment-sec sec-type="Previous reports"><title>Previous reports:</title><p><xref ref-type="bibr" rid="B7">Kieffer 1908</xref>, imago.</p><p><xref ref-type="bibr" rid="B5">Freeman 1957</xref>, imago.</p><p><xref ref-type="bibr" rid="B2">Dejoux 1970</xref>, imago.</p><p><!--PageBreak--><xref ref-type="bibr" rid="B2">Dejoux 1970</xref>, pupa.</p><p><xref ref-type="bibr" rid="B2">Dejoux 1970</xref>, larva.</p></tp:treatment-sec><tp:treatment-sec sec-type="Karyotype"><title>Karyotype</title><p>(<xref ref-type="fig" rid="F8">Fig. 4</xref>). Haploid number n=4, arm combinations AB CD EF G (“thummi” cytocomplex), centromeric bands not heterochromatinized, nucleoli in arms A and G, Balbiani ring in arm G. Chromosomal polymorphism was not recorded.</p><p>Banding sequence was determined only in arm E. The sequence frmE1 was identical with the cosmopolitan basic pattern, aprE1 (as in <italic><tp:taxon-name>Chironomus aprilinus</tp:taxon-name></italic> Meigen, 1818)</p><fig position="anchor" orientation="portrait"><graphic xmlns:xlink="http://www.w3.org/1999/xlink" xlink:href="CompCytogen-005-023-i016.jpg" position="float" orientation="portrait" xlink:type="simple"/></fig></tp:treatment-sec><tp:treatment-sec sec-type="Larva"><title>Larva:</title><p>long tubuli laterales at abdominal segment VII. Other characters - <xref ref-type="bibr" rid="B2">Dejoux 1970</xref>.</p></tp:treatment-sec><tp:treatment-sec sec-type="Distribution"><title>Distribution:</title><p>Lake Naivasha, Kenya, Zigi-river, Tanzania, running waters.</p></tp:treatment-sec><tp:treatment-sec><!--Section generated to contain objects referenced in tp:taxon-treatment.--><fig id="F8" position="float" orientation="portrait"><label>Figure 4.</label><caption><p>Karyotype of <italic><tp:taxon-name>Chironomus formosipennis</tp:taxon-name></italic>. The designations are the same as in Fig. 1.</p></caption><graphic xmlns:xlink="http://www.w3.org/1999/xlink" xlink:href="CompCytogen-005-023-g008.jpg" position="float" orientation="portrait" xlink:type="simple"/></fig></tp:treatment-sec><ref-list><ref id="B7"><mixed-citation xmlns:xlink="http://www.w3.org/1999/xlink" xlink:type="simple"><person-group><name name-style="western"><surname>Kieffer</surname><given-names>J</given-names></name></person-group> (<year>1908</year>)<source> Chironomidae</source>. <publisher-name>Denkschrift Medizinisch-Naturwissenschaftliche Gesellschaft</publisher-name>. <publisher-loc>Jena</publisher-loc><volume>13</volume>: <fpage>155</fpage>–<lpage>162</lpage>.</mixed-citation></ref><ref id="B5"><mixed-citation xmlns:xlink="http://www.w3.org/1999/xlink" xlink:type="simple"><person-group><name name-style="western"><surname>Freeman</surname><given-names>P</given-names></name></person-group> (<year>1957</year>)<article-title> A study of Chironomidae (Diptera) of Africa south of the Sahara, part III.</article-title><source>Bulletin of the British Museum (Natural History) Entomology</source><volume>5</volume> (<issue>9</issue>):<fpage>321</fpage>-<lpage>426</lpage>.</mixed-citation></ref><ref id="B2"><mixed-citation xmlns:xlink="http://www.w3.org/1999/xlink" xlink:type="simple"><person-group><name name-style="western"><surname>Dejoux</surname><given-names>C</given-names></name></person-group> (<year>1970</year>)<article-title> Contribution à l’étude des premiers états des chironomides du Tchad (Insectes, Diptéres) (4e note)</article-title>. <source>Cahiers ORSTOM, série Hydrologie</source><volume>4</volume>(<issue>2</issue>): <fpage>39</fpage>–<lpage>51</lpage>.</mixed-citation></ref></ref-list></tp:taxon-treatment>
