# Supplementary material for: Karyotypes of Chironomus Meigen (Diptera: Chironomidae) species from Africa
Source: Comp Cytogenet. 2011 May 5;5(1):23–46. doi: 10.3897/compcytogen.v5i1.975 (PMC3833731; doi:10.3897/compcytogen.v5i1.975)
Supplement: XML Treatment for Chironomus prope pulcher [file compcytogen.v5i1.975-treatment5.xml]

<!DOCTYPE tp:taxon-treatment
  PUBLIC "-//TaxonX//DTD Taxonomic Treatment Publishing DTD v0 20100105//EN" "tax-treatment-NSO.dtd">
<tp:taxon-treatment xmlns:tp="http://www.plazi.org/taxpub"><tp:treatment-meta><mixed-citation publication-type="journal"><person-group><name><surname>Wülker</surname><given-names>Wolfgang F.</given-names></name><name><surname>Kiknadze</surname><given-names>I.I.</given-names></name><name><surname>Istomina</surname><given-names>A.G.</given-names></name></person-group><article-title>Karyotypes of <italic>Chironomus</italic> Meigen (Diptera: Chironomidae) species from Africa</article-title><source>Comp Cytogenet</source><day>5</day><month>5</month><year>2011</year><volume>5</volume><issue>1</issue><fpage>23</fpage><lpage>46</lpage><pub-id pub-id-type="doi">10.3897/compcytogen.v5i1.975</pub-id></mixed-citation></tp:treatment-meta><tp:nomenclature><tp:taxon-name>
                        <tp:taxon-name-part taxon-name-part-type="genus">Chironomus</tp:taxon-name-part>
                        prope
                        <tp:taxon-name-part taxon-name-part-type="species">pulcher</tp:taxon-name-part>
                    </tp:taxon-name><tp:taxon-authority>Wiedemann, 1830</tp:taxon-authority></tp:nomenclature><tp:treatment-sec sec-type="Previous reports"><title>Previous reports:</title><p><xref ref-type="bibr" rid="B19">Wiedemann 1830</xref>, imago.</p><p><xref ref-type="bibr" rid="B5">Freeman 1957</xref>, imago.</p><p><xref ref-type="bibr" rid="B1">Dejoux 1968</xref>, imago, pupa, larva.<!--PageBreak--></p><p>The association to this species is based on one male adult from the collecting sites of the larvae.</p></tp:treatment-sec><tp:treatment-sec sec-type="Karyotype"><title>Karyotype</title><p>(<xref ref-type="fig" rid="F9">Fig. 5a</xref>). Haploid number n=3, arm combination AB CD FEG (modified “thummi” cytocomplex), centromeric bands not heterochromatinized, nucleolus in arm F (at the very telomeric end) and nucleolus-like bodies at the ends of arms A, B, E; Balbiani rings are in arms G and B. Chromosomal polymorphism in arm C (<xref ref-type="fig" rid="F9">Fig. 5a</xref>).</p><fig id="F9" position="float" orientation="portrait"><label>Figure 5a.</label><caption><p>Karyotype of <italic><tp:taxon-name>Chironomus</tp:taxon-name></italic> prope <italic>pulcher.</italic> The designations are the same as in Fig. 1.</p></caption><graphic xmlns:xlink="http://www.w3.org/1999/xlink" xlink:href="CompCytogen-005-023-g009.jpg" position="float" orientation="portrait" xlink:type="simple"/></fig><fig id="F10" position="float" orientation="portrait"><label>Figure 5b-e.</label><caption><p>Homozygous banding sequences of <italic><tp:taxon-name>Chironomus prope pulcher</tp:taxon-name></italic> in arms A, D, E, F, and G.</p></caption><graphic xmlns:xlink="http://www.w3.org/1999/xlink" xlink:href="CompCytogen-005-023-g010.jpg" position="float" orientation="portrait" xlink:type="simple"/></fig><p>Banding sequences (<xref ref-type="fig" rid="F9">Fig. 5a</xref>, <xref ref-type="fig" rid="F10">b-e</xref>).</p><p><bold>Arm A</bold> (<xref ref-type="fig" rid="F10">Fig. 5b</xref>) has the banding sequence pulA1, formed by four inversions from pigST</p><fig position="anchor" orientation="portrait"><graphic xmlns:xlink="http://www.w3.org/1999/xlink" xlink:href="CompCytogen-005-023-i017.jpg" position="float" orientation="portrait" xlink:type="simple"/></fig><p><bold>Arm B</bold> (<xref ref-type="fig" rid="F9">Fig. 5a</xref>) not mapped, monomorphic. It has a sequence pulB1. The common BR is well developed.</p><p><bold>Arm C</bold> (<xref ref-type="fig" rid="F9">Fig. 5a</xref>) not mapped. It has two banding sequences pulC1 and pulC2 differing by a simple inversion, which involved practically the whole central part of arm C.</p><p><bold>Arm D</bold> (<xref ref-type="fig" rid="F10">Fig. 5c</xref>) has the sequence pulD1, formed by five inversion steps from pigST</p><fig position="anchor" orientation="portrait"><graphic xmlns:xlink="http://www.w3.org/1999/xlink" xlink:href="CompCytogen-005-023-i018.jpg" position="float" orientation="portrait" xlink:type="simple"/></fig><!--PageBreak--><p><bold>Arm E</bold> (<xref ref-type="fig" rid="F9">Fig. 5e</xref>) has the banding sequence pulE1, formed by three inversion steps from pigST.</p><fig position="anchor" orientation="portrait"><graphic xmlns:xlink="http://www.w3.org/1999/xlink" xlink:href="CompCytogen-005-023-i019.jpg" position="float" orientation="portrait" xlink:type="simple"/></fig><p><bold>Arm F</bold> (<xref ref-type="fig" rid="F9">Fig. 5d</xref>) has the sequence pulF1, formed by one simple inversion from pigST.</p><fig position="anchor" orientation="portrait"><graphic xmlns:xlink="http://www.w3.org/1999/xlink" xlink:href="CompCytogen-005-023-i020.jpg" position="float" orientation="portrait" xlink:type="simple"/></fig><p>The characteristic of arm F in <italic><tp:taxon-name>Chironomus prope pulcher</tp:taxon-name></italic> is the presence of the nucleolus at the telomeric end, which is a rare event among <italic><tp:taxon-name>Chironomus</tp:taxon-name></italic> species.</p><p><bold>Arm G</bold> (<xref ref-type="fig" rid="F10">Fig. 5e</xref>) is joined with arm E. There is large Balbiani ring near the site of fusion, and a small Balbiani ring or puff in the center of arm G. A small nucleolus is possibly developed at the telomeric end of arm G.</p><p>In total, eight banding sequences were recorded in the <italic><tp:taxon-name>Chironomus prope pulcher</tp:taxon-name></italic> banding sequence pool. All of them are endemic for Ethiopia. There are no basic sequences.</p></tp:treatment-sec><tp:treatment-sec sec-type="Larva"><title>Larva:</title><p>long tubuli laterales on abdominal segment VII. Other characters - <xref ref-type="bibr" rid="B1">Dejoux 1968</xref>.</p></tp:treatment-sec><tp:treatment-sec sec-type="Distribution"><title>Distribution:</title><p>two pools within a short distance, River Athi south of Nairobi, Kenya.</p></tp:treatment-sec><ref-list><ref id="B19"><mixed-citation xmlns:xlink="http://www.w3.org/1999/xlink" xlink:type="simple"><person-group><name name-style="western"><surname>Wiedemann</surname><given-names>CRW</given-names></name></person-group> (<year>1830</year>)<source> Aussereuropäische Zweiflüglige Insekten</source><volume>2</volume>: <lpage>613</lpage>.</mixed-citation></ref><ref id="B5"><mixed-citation xmlns:xlink="http://www.w3.org/1999/xlink" xlink:type="simple"><person-group><name name-style="western"><surname>Freeman</surname><given-names>P</given-names></name></person-group> (<year>1957</year>)<article-title> A study of Chironomidae (Diptera) of Africa south of the Sahara, part III.</article-title><source>Bulletin of the British Museum (Natural History) Entomology</source><volume>5</volume> (<issue>9</issue>):<fpage>321</fpage>-<lpage>426</lpage>.</mixed-citation></ref><ref id="B1"><mixed-citation xmlns:xlink="http://www.w3.org/1999/xlink" xlink:type="simple"><person-group><name name-style="western"><surname>Dejoux</surname><given-names>C</given-names></name></person-group> (<year>1968</year>)<article-title> Contribution à l’étude des premiers états des chironomides du Tchad (Insectes, Diptéres) (1e note).</article-title><source>Hydrobiologia</source><volume>31</volume>:<fpage>449</fpage>-<lpage>464</lpage>.<ext-link ext-link-type="uri" xlink:href="http://dx.do.org/10.1007/BF00134446" xlink:type="simple">doi:10.1007/BF00134446</ext-link></mixed-citation></ref></ref-list></tp:taxon-treatment>
