# Supplementary material for: Karyotypes of Chironomus Meigen (Diptera: Chironomidae) species from Africa
Source: Comp Cytogenet. 2011 May 5;5(1):23–46. doi: 10.3897/compcytogen.v5i1.975 (PMC3833731; doi:10.3897/compcytogen.v5i1.975)
Supplement: XML Treatment for Chironomus sp. [file compcytogen.v5i1.975-treatment6.xml]

<!DOCTYPE tp:taxon-treatment
  PUBLIC "-//TaxonX//DTD Taxonomic Treatment Publishing DTD v0 20100105//EN" "tax-treatment-NSO.dtd">
<tp:taxon-treatment xmlns:tp="http://www.plazi.org/taxpub"><tp:treatment-meta><mixed-citation publication-type="journal"><person-group><name><surname>Wülker</surname><given-names>Wolfgang F.</given-names></name><name><surname>Kiknadze</surname><given-names>I.I.</given-names></name><name><surname>Istomina</surname><given-names>A.G.</given-names></name></person-group><article-title>Karyotypes of <italic>Chironomus</italic> Meigen (Diptera: Chironomidae) species from Africa</article-title><source>Comp Cytogenet</source><day>5</day><month>5</month><year>2011</year><volume>5</volume><issue>1</issue><fpage>23</fpage><lpage>46</lpage><pub-id pub-id-type="doi">10.3897/compcytogen.v5i1.975</pub-id></mixed-citation></tp:treatment-meta><tp:nomenclature><tp:taxon-name>
                        <tp:taxon-name-part taxon-name-part-type="genus">Chironomus</tp:taxon-name-part> sp.
                    </tp:taxon-name><tp:taxon-authority>Kisumu</tp:taxon-authority></tp:nomenclature><tp:treatment-sec sec-type="Karyotype"><title>Karyotype</title><p>(<xref ref-type="fig" rid="F11">Fig. 6a</xref>). Haploid number n=4, arm combination AC BF DE G (“parathummi”cytocomplex), centromeric bands not heterochromatinized, nucleoli in arms E and G, Balbiani rings in arms B and G. Chromosomal polymorphism was not recorded.</p><fig id="F11" position="float" orientation="portrait"><label/><caption><p>Figure 6a.Karyotype of <italic><tp:taxon-name>Chironomus</tp:taxon-name></italic> sp. Kisumu.</p></caption><graphic xmlns:xlink="http://www.w3.org/1999/xlink" xlink:href="CompCytogen-005-023-g011.jpg" position="float" orientation="portrait" xlink:type="simple"/></fig><fig id="F12" position="float" orientation="portrait"><label>Figure 6b-f.</label><caption><p>Homozygous banding sequences of <italic><tp:taxon-name>Chironomus</tp:taxon-name></italic> sp. Kisumu in arms A, C. D, E and F.</p></caption><graphic xmlns:xlink="http://www.w3.org/1999/xlink" xlink:href="CompCytogen-005-023-g012.jpg" position="float" orientation="portrait" xlink:type="simple"/></fig><p>Banding sequences (<xref ref-type="fig" rid="F12">Fig. 6b-f</xref>)</p><p><bold>Arm A</bold> (<xref ref-type="fig" rid="F12">Fig. 6b</xref>) has the sequence kisA1, formed by 3 inversion steps from pigST.</p><fig position="anchor" orientation="portrait"><graphic xmlns:xlink="http://www.w3.org/1999/xlink" xlink:href="CompCytogen-005-023-i021.jpg" position="float" orientation="portrait" xlink:type="simple"/></fig><p><bold>Arm C</bold> (<xref ref-type="fig" rid="F12">Fig. 6c</xref>) has the sequence kisC1, formed by 8 inversion steps from pigST.</p><fig position="anchor" orientation="portrait"><graphic xmlns:xlink="http://www.w3.org/1999/xlink" xlink:href="CompCytogen-005-023-i022.jpg" position="float" orientation="portrait" xlink:type="simple"/></fig><!--PageBreak--><p><bold>Arm D</bold> (<xref ref-type="fig" rid="F12">Fig. 6d</xref>) has the sequence kisD1, formed by 6 inversion steps from <italic><tp:taxon-name>Chironomus piger</tp:taxon-name></italic> ST:</p><fig position="anchor" orientation="portrait"><graphic xmlns:xlink="http://www.w3.org/1999/xlink" xlink:href="CompCytogen-005-023-i023.jpg" position="float" orientation="portrait" xlink:type="simple"/></fig><p><bold>Arm E</bold> (<xref ref-type="fig" rid="F12">Fig. 6e</xref>) has the sequence kisE1, formed by two inversion steps from <italic><tp:taxon-name>Chironomus piger</tp:taxon-name></italic> ST<!--PageBreak--></p><fig position="anchor" orientation="portrait"><graphic xmlns:xlink="http://www.w3.org/1999/xlink" xlink:href="CompCytogen-005-023-i023.jpg" position="float" orientation="portrait" xlink:type="simple"/></fig><p>Presence of a nucleolus in region 13 in arm E is a great characteristic of the <italic><tp:taxon-name>Chironomus</tp:taxon-name></italic> sp. Kisumu karyotype.</p><p><bold>Arm B</bold> (<xref ref-type="fig" rid="F12">Fig. 6a</xref>) not mapped. It has one sequence – kisB1. The common BR is well developed.</p><p><bold>Arm F</bold> (<xref ref-type="fig" rid="F12">Fig. 6f</xref>) has the sequence kisF1. It was mapped only fragmentarily because of complex inversions in comparison with <italic><tp:taxon-name>Chironomus piger</tp:taxon-name></italic> ST. The presence of a large Balbiani ring situated just near the centromeric band is a characteristic of arm F in the <italic><tp:taxon-name>Chironomus</tp:taxon-name></italic> sp. Kisumu karyotype. There is pericentric inversion in the chromosome BF (<xref ref-type="fig" rid="F12">Fig. 6a, f</xref>).</p><p><!--PageBreak--><bold>Arm G</bold> (<xref ref-type="fig" rid="F12">Fig. 6a</xref>) is longer than usual in <italic><tp:taxon-name>Chironomus</tp:taxon-name></italic> species. There is a nucleolus and four Balbiani Rings on arm G. One of Balbiani Rings, noted by the black dot in <xref ref-type="fig" rid="F12">Fig. 6a</xref>, was developed only in some cells of the salivary gland cells.</p><p>In total, seven Ethiopian endemic banding sequences are found in the sequence pool of <italic><tp:taxon-name>Chironomus</tp:taxon-name></italic> sp. Kisumu. All these sequences differ from <italic><tp:taxon-name>Chironomus parathummi</tp:taxon-name></italic> Keyl, 1961 sequences.</p></tp:treatment-sec><tp:treatment-sec sec-type="Larva"><title>Larva:</title><p>long tubuli laterales on abdominal segment VII.</p></tp:treatment-sec><tp:treatment-sec sec-type="Distribution"><title>Distribution:</title><p>near Victoria lake, Kenya.</p></tp:treatment-sec></tp:taxon-treatment>
